# Supplementary material for: Investigation of the Antioxidant Activity of Hydroxycinnamic Acids, Hydroxybenzoic Acids, and Their Synthetic Diazomethane Derivatives
Source: Molecules. 2026 Apr 22;31(9):1375. doi: 10.3390/molecules31091375 (PMC13164996; doi:10.3390/molecules31091375)
Supplement: Supplementary file 1 [file molecules-31-01375-s001.zip]

Archive with 1 entries (1 files):
- molecules-4196615-supplementary.pdf
